# Supplementary material for: A comparison of strategies for generating artificial replicates in RNA-seq experiments
Source: Sci Rep. 2022 May 3;12:7170. doi: 10.1038/s41598-022-11302-9 (PMC9065086; doi:10.1038/s41598-022-11302-9)
Supplement: Supplementary file 2 — Supplementary Information 2. [file 41598_2022_11302_MOESM2_ESM.zip]

Archive with 36 entries (36 files):
- BATVDCdpi1RP1_S2_R1_001_fastqc.html
- BATVDCdpi1RP1_S2_R1_001_fastqc.zip
- BATVDCdpi1RP1_S2_R2_001_fastqc.html
- BATVDCdpi1RP1_S2_R2_001_fastqc.zip
- BATVDCdpi2RP1_S5_R1_001_fastqc.html
- BATVDCdpi2RP1_S5_R1_001_fastqc.zip
- BATVDCdpi2RP1_S5_R2_001_fastqc.html
- BATVDCdpi2RP1_S5_R2_001_fastqc.zip
- BATVDCdpi3RP1_S1_R1_001_fastqc.html
- BATVDCdpi3RP1_S1_R1_001_fastqc.zip
- BATVDCdpi3RP1_S1_R2_001_fastqc.html
- BATVDCdpi3RP1_S1_R2_001_fastqc.zip
- BATVDCdpi4RP1_S6_R1_001_fastqc.html
- BATVDCdpi4RP1_S6_R1_001_fastqc.zip
- BATVDCdpi4RP1_S6_R2_001_fastqc.html
- BATVDCdpi4RP1_S6_R2_001_fastqc.zip
- BATVDCdpi5RP1_S2_R1_001_fastqc.html
- BATVDCdpi5RP1_S2_R1_001_fastqc.zip
- BATVDCdpi5RP1_S2_R2_001_fastqc.html
- BATVDCdpi5RP1_S2_R2_001_fastqc.zip
- CTRLDCdpi1RP1_S3_R1_001_fastqc.html
- CTRLDCdpi1RP1_S3_R1_001_fastqc.zip
- CTRLDCdpi1RP1_S3_R2_001_fastqc.html
- CTRLDCdpi1RP1_S3_R2_001_fastqc.zip
- CTRLDCdpi2RP1_S4_R1_001_fastqc.html
- CTRLDCdpi2RP1_S4_R1_001_fastqc.zip
- CTRLDCdpi2RP1_S4_R2_001_fastqc.html
- CTRLDCdpi2RP1_S4_R2_001_fastqc.zip
- CTRLDCdpi3RP1_S1_R1_001_fastqc.html
- CTRLDCdpi3RP1_S1_R1_001_fastqc.zip
- CTRLDCdpi3RP1_S1_R2_001_fastqc.html
- CTRLDCdpi3RP1_S1_R2_001_fastqc.zip
- CTRLDCdpi4RP1_S4_R1_001_fastqc.html
- CTRLDCdpi4RP1_S4_R1_001_fastqc.zip
- CTRLDCdpi4RP1_S4_R2_001_fastqc.html
- CTRLDCdpi4RP1_S4_R2_001_fastqc.zip
